# Supplementary material for: Rice bean-adzuki bean multitrait near infrared reflectance spectroscopy prediction model: a rapid mining tool for trait-specific germplasm
Source: Front Nutr. 2023 Dec 15;10:1224955. doi: 10.3389/fnut.2023.1224955 (PMC10757333; doi:10.3389/fnut.2023.1224955)
Supplement: Supplementary file 1 [file Data_Sheet_1.ZIP]

Archive with 6 entries (6 files):
- page0001.jpg
- page0002.jpg
- page0003.jpg
- page0004.jpg
- page0005.jpg
- page0006.jpg
